# Supplementary material for: Context‐Dependent Physiological Responses in Scurria Limpets Are Not Associated With Latitudinal Gradients or Biogeographic Breaks Across the South‐Eastern Pacific
Source: Ecol Evol. 2025 Oct 10;15(10):e72250. doi: 10.1002/ece3.72250 (PMC12513735; doi:10.1002/ece3.72250)
Supplement: Supplementary file 1 — Table S1: Individual physiological measurements that were used in the article. For each individual, the following data are provided: Species ID, sampling site, genetic group, individual ID, shell length, shell width, shell height, buoyant weight, oxygen consumption per individual per hour at 14°C (mgO2_h_g_14C) and at 20°C, (mgO2_h_g_20C), and heart rate measured at 14°C and 20°C. [file ECE3-15-e72250-s001.xlsx]

## Sheet: Sheet1
Species	Site	genetic_group	Individual_ID	shell_length (mm)	shell_width (mm)	shell_height (mm)	Bouyant_weight (g)	mgO2_h_14C	mgO2_h_20C	heart_rate_min_14_C	hear_rate_min_20_C
S. araucana	Antofagasta	1	16	12.05	10.17	4.53	0.11	0.353801	0.243441	46.74	25.8
S. araucana	Antofagasta	1	19	12.9	10.66	4.29	0.1197	0.187031	0.201418	63.552	4.548
S. araucana	Antofagasta	1	28	22.33	19.12	7.15	0.5065	1.21767	3.40965	18.324	27.03
S. araucana	Quintay	2	1	19.08	15.2	3.83	0.2106	0.558988	0.198094	43.932	74.496
S. araucana	Quintay	2	2	17.17	14.6	3.57	0.1928	0.372225	0.172706	11.052	93.69
S. araucana	Quintay	2	3	20.54	17.78	4.69	0.2641	0.927018	0.495009	53.256	76.284
S. araucana	Quintay	2	4	14.61	12.73	3.35	0.1272	0.223158	0.124499	91.704	60.825
S. araucana	Quintay	2	5	18.37	13.24	4.84	0.2912	0.654786	0.357614	21.684	30.288
S. araucana	Quintay	2	6	17.19	13.8	3.98	0.2161	0.860593	0.691963	23.16	62.088
S. araucana	Quintay	2	7	15.43	14.36	3.61	0.1731	0.139215	0.418533	30.132	74.31
S. araucana	Quintay	2	8	25.9	21.7	6.87	0.7384	3.47584	3.47584	49.056	46.2
S. araucana	Quintay	2	9	17.16	14.52	4.22	0.2204	0.400476	0.463159	71.1	62.76
S. araucana	Quintay	2	10	23.74	20.46	6.11	0.5879	6.76743	3.88694	28.908	59.148
S. araucana	Quintay	2	11	21.37	17.27	6.43	0.5328	1.82562	3.19249	25.296	61.668
S. araucana	Quintay	2	12	25.36	24.29	7.73	0.4556	2.91795	1.97913	43.872	61.22
S. araucana	Quintay	2	14	24.68	23.12	6.39	0.7317	8.04171	10.0985	85.212	51.12
S. araucana	Talcaruca	2	1	28.76	24.28	11.67	1.1044	11.0073	7.47145	75.264	32.292
S. araucana	Talcaruca	2	2	24.2	20.18	8.06	0.5646	6.41343	11.185	59.016	14.1
S. araucana	Talcaruca	2	3	30.28	29.55	8.9	1.3994	24.8241	32.049	14.424	12.084
S. araucana	Talcaruca	2	4	19.77	17	4.86	0.3459	2.47531	4.498	39.276	42.792
S. araucana	Talcaruca	2	5	25.85	21.25	8.64	0.8427	27.3216	3.80766	22.452	26.292
S. araucana	Talcaruca	2	6	19.65	16.78	7.17	0.3806	1.42452	1.40561	32.304	66.876
S. araucana	Talcaruca	2	7	31.4	26.8	9.41	1.4018	11.5531	17.6611	30.312	46.212
S. araucana	Talcaruca	2	8	29.18	25.39	10.69	1.4038	23.8763	28.4316	42.672	56.184
S. araucana	Talcaruca	2	9	18.36	15.87	5.26	0.3249	3.45509	1.68972	52.056	34.512
S. araucana	Talcaruca	2	10	20.04	17.8	2.71	0.288	1.99884	1.99884	43.692	35.784
S. araucana	Talcaruca	2	11	17.1	14.85	5.22	0.2661	0.772554	0.772554	71.904	60.528
S. araucana	Talcaruca	2	12	16.47	14.17	4.3	0.2352	1.20113	1.20113	39.852	26.388
S. araucana	Talcaruca	2	15	21.25	20.28	6.12	1.044	9.67697	10.6706	52.392	37.944
S. araucana	Talcaruca	2	16	18.42	14.6	6.39	0.2349	1.8334	2.84423	37.128	61.665
S. araucana	Talcaruca	2	17	19.61	16.62	5.8	0.3201	0.708838	1.65222	26.664	50.916
S. araucana	Talcaruca	2	19	26.47	23.8	10.55	0.5202	2.6028	2.0185	43.764	39.78
S. araucana	Talcaruca	2	1	39.19	32.93	12.53	2.0463	52.2033	26.556	39.053	43.591
S. araucana	Talcaruca	2	2	28.47	23.63	8.1	0.8346	11.5573	5.89005	27.816	27.264
S. araucana	Talcaruca	2	3	22.78	20.28	5.68	0.5393	11.1898	11.1898	29.808	39.744
S. araucana	Talcaruca	2	4	21.17	6.28	6.31	0.3566	3.20537	3.20537	26.256	19.716
S. ceciliana	Calfuco	1	1	30.11	25.45	13.3	1.7415	23.0136	26.638	53.904	57.852
S. ceciliana	Calfuco	1	2	30.22	23.77	15.2	1.0937	3.21446	22.9882	26.832	8.124
S. ceciliana	Calfuco	1	3	15.96	13.99	6.64	0.3179	1.53905	1.34317	53.04	22.524
S. ceciliana	Calfuco	1	4	26.8	19.78	11.86	0.7383	7.91633	7.81285	43.332	89.688
S. ceciliana	Calfuco	1	5	27.3	21.33	10.06	0.7837	7.7408	3.29315	18.048	50.052
S. ceciliana	Calfuco	1	6	23.39	18.2	10.85	0.5353	3.27287	4.08046	20.892	31.236
S. ceciliana	Calfuco	1	8	18.64	13.18	6.76	0.364	2.5943	4.76243	28.764	49.12
S. ceciliana	Calfuco	1	9	14.74	11.55	5.58	0.1984	0.583253	0.959127	25.308	69.372
S. ceciliana	Calfuco	1	10	11.74	11.56	3.96	0.1626	0.168546	0.288456	60.816	43.428
S. ceciliana	Calfuco	1	11	18.79	15.31	6.4	0.3312	1.0193	1.09344	44.604	62.844
S. ceciliana	Calfuco	1	12	15.28	12.01	6.12	0.2466	1.01029	0.705602	17.04	42.624
S. ceciliana	Calfuco	1	14	9.89	9.65	5.57	0.1125	0.0867342	0.414253	19.572	30
S. ceciliana	Calfuco	1	15	17.44	14.87	4.75	0.2459	0.753424	1.37973	27.81	57.5
S. ceciliana	Calfuco	1	1	18.91	15.31	4.13	0.2607	2.56974	2.9809	45.09	44.51
S. ceciliana	Calfuco	1	2	14.67	11.24	5.19	0.1858	0.548589	1.89263	38.27	40.95
S. ceciliana	Calfuco	1	4	13.96	9.65	4.74	0.1244	0.0813842	0.606021	52.764	39.156
S. ceciliana	Calfuco	1	5	15.14	11.06	3.3	0.1189	0.193767	0.373526	52.788	81.48
S. ceciliana	Quintay	1	1	22.35	17.68	4.81	0.3392	0.882228	1.86902	68.568	11.46
S. ceciliana	Quintay	1	2	29.56	24.91	6.65	1.0118	3.39922	8.27072	67.044	52.788
S. ceciliana	Quintay	1	3	30.72	25.45	5.93	0.9238	7.11599	9.70846	44.544	23.9724
S. ceciliana	Quintay	1	4	23.08	18.26	3.77	0.5047	2.08433	4.39843	42.984	25.752
S. ceciliana	Quintay	1	5	23.17	19.28	5.63	0.5221	1.59408	1.95994	68.7	37.188
S. ceciliana	Quintay	1	6	20.2	18.05	3.61	0.3395	0.81014	0.81014	67.044	76.404
S. ceciliana	Quintay	1	7	25.55	21.26	5	0.611	1.73451	1.73451	44.7	13.155
S. ceciliana	Quintay	1	8	25.93	21.15	7.95	0.7066	3.12834	3.12834	52.116	38.256
S. ceciliana	Quintay	1	9	23.37	19.04	7.91	0.5182	6.40092	4.20632	41.388	57.588
S. ceciliana	Calfuco	1	7	12.16	9.61	3.77	0.1078	0.138502	0.137012	29.76	30.576
S. ceciliana	Calfuco	1	13	15.24	13.77	5.57	0.2383	0.20618	0.846161	53.112	31.188
S. ceciliana	Calfuco	1	3	12.93	11.3	3.51	0.0897	0.103794	0.326758	30.16	29.115
S. ceciliana	Calfuco	1	6	18.23	14.47	5.92	0.285	1.69643	3.125	30.76	92.688
S. ceciliana	Calfuco	1	7	15.63	12.68	4.15	0.142	0.155155	0.329995	39.54	47.304
S. ceciliana	Calfuco	1	8	13.88	11.67	4.76	0.1275	0.0925965	0.509281	31.65	27.84
S. ceciliana	Calfuco	1	9	14.28	11.26	3.96	0.1233	0.12036	1.96116	39.228	42.324
S. ceciliana	Calfuco	1	10	14.36	12.55	4.74	0.1487	0.23887	3.03066	61.272	79.428
S. ceciliana	Calfuco	1	11	15.43	12.84	4.12	0.1497	0.423663	0.682569	37.128	40.464
S. ceciliana	Calfuco	1	12	16.46	12.87	5.33	0.1985	0.628244	1.15889	57.12	46.608
S. ceciliana	Calfuco	1	13	15.27	12.36	3.6	0.1615	1.02859	0.484728	60.012	58.548
S. ceciliana	Calfuco	1	16	15.06	12.4	4.84	0.1547	0.180353	1.31207	24.825	57.132
S. ceciliana	Calfuco	1	17	14.44	10.71	3.51	0.1355	0.232738	0.745624	45.78	40.356
S. ceciliana	Calfuco	1	18	13.76	10.81	4.76	0.1333	0.266896	0.695837	77.016	33.528
S. ceciliana	Calfuco	1	19	16.87	12.91	4.78	0.3168	1.49349	2.65172	20.916	22.212
S. ceciliana	Calfuco	1	20	17.75	14.52	7.06	0.3176	2.54259	3.8808	46.776	50.58
S. ceciliana	Calfuco	1	21	14.28	12.23	6.19	0.1703	0.0932567	0.636011	39.48	48.96
S. ceciliana	Calfuco	1	22	20.75	17.38	7.32	0.4108	0.673112	1.20253	80.928	92.1
S. scurra	Antofagasta	1	1	13.81	12.89	6.64	0.167	0.926668	0.449707	57.276	49.956
S. scurra	Antofagasta	1	2	10.43	8.79	4.55	0.062	0.0926354	0.0581367	69.852	80.04
S. scurra	Antofagasta	1	3	10.6	9.77	5.25	0.058	0.106916	0.0523205	42.36	13.62
S. scurra	Antofagasta	1	4	22.2	20.47	12.71	0.2451	1.10707	0.662016	56.316	72.036
S. scurra	Antofagasta	1	5	16.82	15.05	11.43	0.146	0.351471	0.362369	45.432	62.736
S. scurra	Antofagasta	1	7	15.35	15.35	7.77	0.12	0.169779	0.173511	50.652	57.564
S. scurra	Quintay	2	1	18.13	16.31	7.71	0.3991	2.09162	1.89837	49.884	74.616
S. scurra	Quintay	2	2	17.16	14.46	6.18	0.3582	1.32724	3.75167	24.672	11.496
S. scurra	Quintay	2	3	21.5	20.72	10.67	0.6944	8.26123	3.45568	39.156	14.436
S. scurra	Quintay	2	4	21.77	20.46	9.28	0.6633	3.48318	6.70028	84.768	13.812
S. scurra	Quintay	2	5	20.57	16.98	9.89	0.7921	5.09602	10.1171	28.38	10.248
S. scurra	Quintay	2	6	25.71	23.81	14.05	1.1601	6.50085	20.3544	35.34	12.624
S. scurra	Quintay	2	7	20.59	18.77	10.4	0.7264	5.99556	8.20668	64.92	66.31
S. scurra	Quintay	2	8	19.86	19.17	8.88	0.601	5.07761	3.98044	15.768	15.552
S. scurra	Quintay	2	9	17.67	16.88	7.33	0.3822	0.997956	2.48329	17.952	27.19
S. scurra	Quintay	2	10	21.37	17.4	8.74	0.6533	3.53195	5.14268	61.536	43.272
S. scurra	Quintay	2	11	34.61	32.01	19.84	3.109	64.4289	81.7958	44.436	43.272
S. scurra	Quintay	2	12	17.63	15.85	8.43	0.407	1.72164	3.41486	9.06	32.15
S. scurra	Quintay	2	13	14.88	13.34	6.35	0.2324	0.446953	0.782744	14.892	16.596
S. scurra	Quintay	2	14	27.05	23.69	15.09	1.727	15.895	20.5599	78.108	34.848
S. scurra	Quintay	2	15	17.92	16.02	10.03	0.4248	0.905571	5.27646	80.004	65.58
S. scurra	Quintay	2	16	21.77	19.82	13.6	1.2156	4.98479	13.0158	81.252	15.216
S. scurra	Talcaruca	2	1	35.11	30.88	25.45	4.0412	57.0291	52.0464	44.976	96.624
S. scurra	Talcaruca	2	2	28.74	26.59	19.66	2.4448	31.1032	30.9438	70.416	80.088
S. scurra	Talcaruca	2	3	20.01	17.78	11.04	0.6526	3.75085	0.423758	50.748	75.36
S. scurra	Talcaruca	2	4	23.88	22.63	9.93	0.9492	6.39429	9.73318	40.26	54.6
S. scurra	Talcaruca	2	5	17	15.35	7.48	0.2718	0.866348	0.686471	64.404	48.252
S. scurra	Talcaruca	2	6	27.17	23.67	15.14	1.8491	30.7303	9.04485	48.012	48
S. scurra	Talcaruca	2	7	23.4	20.59	12.19	1.1006	12.8952	2.53474	55.872	56.268
S. scurra	Talcaruca	2	8	31.07	28.65	16.84	2.4025	53.4089	43.498	27.096	53.172
S. scurra	Talcaruca	2	9	20.26	17.53	12.42	0.8001	7.12619	2.05543	30.492	40.308
S. scurra	Talcaruca	2	10	22.39	19.96	11.38	0.6839	0.81019	0.5743	43.26	76.512
S. scurra	Talcaruca	2	11	20.37	17.11	10.31	0.5403	4.67288	2.37105	42.468	61.332
S. scurra	Talcaruca	2	12	24.8	24.34	16.6	1.6112	15.9913	2.72649	75.924	74.808
S. scurra	Talcaruca	2	13	22.39	19.96	11.38	0.6839	0.78238	0.537861	45.276	76.548
S. scurra	Talcaruca	2	14	20.37	17.11	10.31	0.5403	4.47681	1.51702	36.708	43.656
S. scurra	Talcaruca	2	15	25.31	20.26	11.97	1.1858	32.4589	6.57484	55.98	53.244
S. scurra	Calfuco	3	1	25.18	20.81	10.96	0.9406	3.48329	4.00866	49.908	74.664
S. scurra	Calfuco	3	2	19.6	17.94	9.07	0.5293	2.58144	2.58144	21.924	14.112
S. scurra	Calfuco	3	3	19.16	17.17	7.67	0.476	1.01611	1.01611	28.332	15.012
S. scurra	Calfuco	3	4	19.15	16.73	9.91	0.5238	2.43595	1.14825	83.424	92.518
S. scurra	Calfuco	3	6	23.19	19.87	11.47	0.8448	8.15158	7.90456	23.616	43.26
S. scurra	Calfuco	3	7	17.97	15.61	9.18	0.5305	2.92498	3.21444	28.188	23.64
S. scurra	Calfuco	3	9	18.64	16.79	8.48	0.3623	1.20947	1.20947	35.556	30.204
S. scurra	Calfuco	3	10	22.61	20.32	10.36	0.7558	5.21961	5.21961	74.58	10.296
S. scurra	Calfuco	3	11	18.12	17.16	6.58	0.3555	1.03801	2.14845	15.528	35.496
S. scurra	Calfuco	3	12	22.39	19.49	8.97	0.6371	3.3338	3.17901	18	74.472
S. scurra	Calfuco	3	14	21.28	19.39	10.48	0.6424	3.83472	4.9725	54.396	15.468
S. scurra	Calfuco	3	15	14.54	12.72	7.56	0.2693	0.969759	0.483406	45.24	17.904
S. scurra	Calfuco	3	16	33.86	30.16	14.22	2.5691	44.5305	31.5914	29.364	10.212
S. Variabilis	Antofagasta	1	1	11.46	10.34	5.38	0.104	0.186766	0.481218	58.116	43.668
S. Variabilis	Antofagasta	1	2	12.06	9.53	4.28	0.0845	0.16837	0.297424	29.496	36.312
S. Variabilis	Antofagasta	1	3	13.17	10.64	2.63	0.0786	0.541926	0.6509	65.328	26.94
S. Variabilis	Antofagasta	1	4	12.91	11.36	2.44	0.0745	0.0943535	0.277048	28.608	20.82
S. Variabilis	Antofagasta	1	5	11.43	9.2	2.48	0.0892	0.191869	0.581626	52.536	42.33
S. Variabilis	Antofagasta	1	6	11.68	9.45	3.97	0.0862	0.185168	0.325896	23.448	30.6
S. Variabilis	Antofagasta	1	7	13.33	11.63	6.08	0.1219	0.252611	0.592488	66.612	39.51
S. Variabilis	Antofagasta	1	9	12.08	9.72	3.14	0.0694	0.0521194	0.0718517	52.404	52.416
S. Variabilis	Antofagasta	1	10	9.42	7.44	2.84	0.0395	0.0133115	0.0412241	29.544	28.656
S. Variabilis	Antofagasta	1	11	12.99	11.94	3.84	0.1167	0.170265	0.347279	81.288	10.536
S. Variabilis	Antofagasta	1	12	12.45	10.44	4.94	0.131	0.192009	0.305966	41.328	2.61
S. Variabilis	Antofagasta	1	13	12.88	10.28	4.2	0.0975	0.102191	0.260588	59.16	20.84
S. Variabilis	Antofagasta	1	14	13.16	11.74	3.89	0.0983	0.0861404	0.199911	38.412	42.156
S. Variabilis	Antofagasta	1	17	10.56	9.49	4.23	0.0845	0.068783	0.143655	45.252	43.44
S. Variabilis	Antofagasta	1	18	10.24	9.61	2.99	0.0546	0.0215054	0.0535871	31.584	37.2
S. Variabilis	Antofagasta	1	20	10.62	8.12	3.22	0.0542	0.0163093	0.0715799	35.496	17.688
S. Variabilis	Antofagasta	1	21	10.83	8.88	3.14	0.0452	0.0209362	0.0320025	65.28	72.803
S. Variabilis	Antofagasta	1	22	10.98	8.9	2.9	0.0399	0.0177221	0.0268558	27.984	50.712
S. Variabilis	Antofagasta	1	23	11	8.51	3.1	0.0579	0.0427429	0.0540572	87.492	90.17
S. Variabilis	Antofagasta	1	24	3.07	10.71	3.28	0.096	0.0673684	0.115489	48.375	58.3
S. Variabilis	Antofagasta	1	25	13.72	11.62	5.7	0.146	0.156436	0.305527	49.32	30.864
S. Variabilis	Antofagasta	1	26	11.48	9.24	3.85	0.0718	0.014007	0.0579762	40.464	32.508
S. viridula	Antofagasta	1	1	45.78	37.19	15.75	3.7111	92.0951	23.7912	37.992	78.16
S. viridula	Antofagasta	1	2	37.2	33.29	15.15	2.4604	38.0268	7.38168	22.632	50.42
S. viridula	Antofagasta	1	3	37.25	32.01	14.19	2.0648	67.9838	7.89097	56.484	88.62
S. viridula	Antofagasta	1	4	40.36	34.31	15.43	2.9232	61.0818	11.5024	56.82	72.26
S. viridula	Antofagasta	1	5	35.65	29.95	15.2	1.7895	23.9972	33.9257	62.02	80.91
S. viridula	Antofagasta	1	6	33.87	38.48	13.08	1.6924	14.8284	18.6305	30.78	54.72
S. viridula	Antofagasta	1	7	27.43	24.75	8.49	1.0236	10.3825	7.4661	66.945	70.15
S. viridula	Antofagasta	1	8	28.88	26.64	10.11	1.3583	6.0004	16.8357	14.688	40.51
S. viridula	Antofagasta	1	9	50.61	42.5	15.31	4.1283	44.1616	24.5342	43.32	68.507
S. viridula	Antofagasta	1	10	40.75	35.07	14.24	2.3497	32.7001	7.10872	25.356	41.25
S. viridula	Antofagasta	1	11	42.99	34.67	16.54	2.5867	30.1528	8.40622	44.748	87.49
S. viridula	Antofagasta	1	12	36.85	29.74	14.58	2.9448	34.5701	13.9352	12.804	40.18
S. viridula	Antofagasta	1	13	22.1	19.06	7.4	0.5946	1.95029	3.20489	50.472	73.01
S. viridula	Antofagasta	1	15	33.81	31.87	12.47	2.1811	29.9465	35.7264	61.812	90.61
S. viridula	Antofagasta	1	16	34.17	31.1	12.47	1.5601	2.41408	12.6136	13.824	36.81
S. viridula	Antofagasta	1	17	37.5	31.84	10.47	1.7005	46.1108	18.1649	62.412	90.13
S. viridula	Antofagasta	1	18	37.26	31.19	14.11	1.9061	39.6397	48.2627	36.972	39.132
S. viridula	Antofagasta	1	19	37.15	32.32	12.57	2.3807	28.6562	88.2309	24.39	40.14
S. viridula	Antofagasta	1	20	38.36	32.55	14.77	2.5498	28.0778	46.2534	58.635	85.07
S. viridula	Antofagasta	1	21	39.04	31.36	13.34	2.0939	23.9178	66.4604	40.692	60.56
S. viridula	Quintay	2	1	55.4	44.35	18.65	2.5256	3.65235	6.90055	82.08	66.705
S. viridula	Quintay	2	2	35.84	30.71	13.11	0.8095	3.97686	3.97686	53.412	53.256
S. viridula	Quintay	2	3	29.36	26.2	11.18	1.2663	22.8527	22.5987	26.76	23.292
S. viridula	Quintay	2	4	28.82	24.51	9.52	1.2591	7.20725	10.8109	23.604	25.44
S. viridula	Quintay	2	5	26.51	23.24	4.73	2.5693	25.6842	25.9227	37.127	46.044
S. viridula	Quintay	2	6	38.26	33.13	16.65	0.4347	1.46147	1.45261	19.74	54.813
S. viridula	Quintay	2	7	30.55	25.67	9.97	0.9806	9.17034	14.5197	43.044	41.316
S. viridula	Quintay	2	8	26.71	22.21	8.63	0.7749	8.01717	8.01717	45.816	45.528
S. viridula	Quintay	2	9	34.76	32.11	13.26	0.5339	2.25971	0.267422	22.728	22.704
S. viridula	Quintay	2	10	30.55	25.67	9.97	0.2442	0.544164	0.521647	14.83	22.452
S. viridula	Quintay	2	11	22.76	18.58	7.66	0.602	1.88328	2.66693	41.52	61.116
S. viridula	Quintay	2	12	24.3	19.96	8.52	0.7423	3.31965	6.16507	31.488	32.652
S. viridula	Quintay	2	13	26.24	20.81	20.41	0.75	6.52673	4.13944	63.66	60.624
S. viridula	Quintay	2	14	35.42	29.17	12.89	1.022	6.1334	6.33883	21.195	28.272
S. viridula	Talcaruca	2	1	40.71	35.18	14.92	2.2943	39.7415	21.9624	54.024	24.228
S. viridula	Talcaruca	2	2	34.08	29.79	11.25	1.8659	20.3503	38.4001	22.476	18.828
S. viridula	Talcaruca	2	3	38.95	34.35	10.16	1.9164	30.8579	25.0122	4.404	14.928
S. viridula	Talcaruca	2	4	39.52	33.83	11.11	2.5693	44.819	150.797	43.092	26.412
S. viridula	Talcaruca	2	5	39.96	27.32	9.3	1.3873	25.1227	39.0798	21.36	35.316
S. viridula	Talcaruca	2	6	44.75	39.3	16.18	3.5558	63.3881	127.279	64.032	55.416
S. viridula	Talcaruca	2	7	31.77	27.47	11.89	1.5542	17.3099	18.0226	56.232	66.381
S. viridula	Talcaruca	2	8	30.24	26.23	9.44	1.0197	7.05272	13.1886	54.432	41.496
S. viridula	Talcaruca	2	9	23.01	17.75	5.18	0.367	0.340433	1.19937	35.004	51.204
S. viridula	Talcaruca	2	10	26.71	22.21	8.63	0.7749	11.7573	13.8613	21.792	18.852
S. viridula	Talcaruca	2	11	22.76	18.58	7.66	0.602	1.09295	1.70229	39	34.8
S. viridula	Talcaruca	2	12	24.3	19.96	8.52	0.7423	0.589653	2.95422	47.328	26.505
S. viridula	Talcaruca	2	13	26.24	20.81	20.41	0.75	2.59623	2.46749	19.848	24.5108
S. viridula	Talcaruca	2	14	35.42	29.17	12.89	1.022	8.32762	2.16518	44.508	62.95
S. zebrina	Quintay	1	1	31.67	28.11	12.68	1.8632	21.9067	20.6725	60.348	63.81
S. zebrina	Quintay	1	2	29.53	23.23	9.99	0.9786	9.56445	7.27357	41.592	44.28
S. zebrina	Quintay	1	3	27.04	22.37	10.35	0.9132	15.1108	4.53972	24.9	31.812
S. zebrina	Quintay	1	4	24.27	20.94	8.65	0.7292	4.81747	4.7833	28.2	39.24
S. zebrina	Quintay	1	5	33.42	27.77	11.46	1.5714	32.289	35.3424	56.7	63.76
S. zebrina	Quintay	1	6	23.92	20.32	7.75	0.6714	7.94115	2.76214	36.528	40.54
S. zebrina	Quintay	1	7	27.15	23.97	10.88	1.1068	13.5963	7.29478	57.9	62.16
S. zebrina	Quintay	1	8	29.82	24.94	9.31	1.0913	17.5648	9.04535	35.66	49.21
S. zebrina	Quintay	1	9	22.07	16.66	6.39	0.5051	3.80706	3.0243	38.412	29.82
S. zebrina	Quintay	1	10	39.54	31.56	13.22	2.6509	15.4971	37.6958	51.684	48.32
S. zebrina	Quintay	1	11	31.67	26.13	12.36	1.5577	45.9353	45.9353	22.536	14.38
S. zebrina	Quintay	1	12	24.2	20.67	8.28	0.8145	11.687	11.0719	39.14	45.72
S. zebrina	Quintay	1	13	32.17	28.43	10.81	1.7664	28.2685	13.0614	53.568	36.7
S. zebrina	Quintay	1	14	32.88	26.63	10.05	1.5189	25.4457	26.1273	37.596	13.896
S. zebrina	Quintay	1	15	36.11	29.57	13.58	2.2474	22.88	5.31924	36.072	60.828
S. zebrina	Quintay	1	16	19.65	15.45	9.31	0.3944	1.57927	0.863598	38.244	45.696
S. zebrina	Quintay	1	17	17	14.04	6.94	0.2326	0.391572	0.34896	27.816	23.736
S. zebrina	Quintay	1	18	18.81	15.56	8.94	0.3033	1.69525	0.676961	34.428	12.252
S. zebrina	Quintay	1	19	18.86	14.28	7.05	0.2648	0.739278	0.635412	12.3	12.276
S. zebrina	Quintay	1	20	17.01	14.62	7.11	0.3313	1.92561	3.08268	38.496	34.284
S. zebrina	Talcaruca	1	1	41.96	33.1	15.71	2.8079	47.1716	54.9472	21.048	14.58
S. zebrina	Talcaruca	1	2	22.34	18.45	7.03	0.3952	1.49566	1.26854	30	42.948
S. zebrina	Talcaruca	1	3	24.45	20.51	8.13	0.5991	5.46602	1.98264	33.66	50.532
S. zebrina	Talcaruca	1	4	18.89	14.55	5.41	0.2239	0.728059	0.495211	29.352	29.952
S. zebrina	Talcaruca	1	5	30.16	24.2	10.21	1.4476	16.1089	46.6311	67.416	76.716
S. zebrina	Talcaruca	1	6	18.13	15.43	5.52	0.3017	2.89292	1.12775	22.32	59.82
S. zebrina	Talcaruca	1	7	36.7	31.06	5.48	2.635	87.0078	1.92495	46.188	42.996
S. zebrina	Talcaruca	1	8	17.31	13.37	4.07	0.1797	0.404663	0.689855	20.436	47.484
S. zebrina	Talcaruca	1	9	24.6	22.04	9.72	0.9363	10.226	7.068	92.904	94.8
S. zebrina	Talcaruca	1	10	35.76	30.87	13.87	1.9551	29.7443	32.9818	21.06	64.548
S. zebrina	Talcaruca	1	11	26.95	2.92	9.52	0.9713	19.7039	14.0742	31.632	36.96
S. zebrina	Talcaruca	1	12	27.65	24.13	8.28	0.8605	24.9818	12.4909	48.756	61.728
S. zebrina	Talcaruca	1	13	32.61	28.16	10.39	1.5649	83.9128	38.0881	24.756	34.716
S. zebrina	Talcaruca	1	14	28.14	23.5	9.93	0.866	23.4949	12.3657	36.91	44.98
S. zebrina	Calfuco	2	1	26.81	21.86	11.95	0.9443	11.7095	12.8651	16.812	64.782
S. zebrina	Calfuco	2	2	17.01	14.37	8.84	0.2069	0.552214	0.422866	43.116	20.904
S. zebrina	Calfuco	2	3	18.27	15.58	8.21	0.3455	2.64421	2.97208	40.812	47.604
S. zebrina	Calfuco	2	4	18.31	15.48	8.69	0.2185	0.987716	0.642319	25.56	25.4628
S. zebrina	Calfuco	2	5	28.33	24.44	19.25	1.093	9.90381	5.61216	11.064	62.484
S. zebrina	Calfuco	2	6	26.7	22.31	13.19	1.0419	11.3362	17.6341	38.52	30.072
S. zebrina	Calfuco	2	7	29.45	23.03	11.66	0.9747	14.8816	14.5694	36.48	64.152
S. zebrina	Calfuco	2	8	26.82	21.01	14.92	0.9794	16.8285	14.7102	39.048	45.936
S. zebrina	Calfuco	2	9	26.62	21.94	13.29	0.7854	10.3263	37.5763	52.188	40.536
S. zebrina	Calfuco	2	11	19.16	16.88	6.27	0.386	1.83565	2.04216	48.648	36.396
S. zebrina	Calfuco	2	12	15.79	12.27	4.05	0.2207	0.61389	0.61389	44.616	32.172
S. zebrina	Calfuco	2	13	12.14	10.39	3.66	0.1028	0.0352205	0.136324	56.448	41.076
S. zebrina	Calfuco	2	14	14.12	12.57	8.5	0.2564	3.1341	0.901055	46.956	73.836
S. zebrina	Calfuco	2	15	29.73	24.12	20.42	1.4976	10.6545	15.7169	41.4	70.332
S. zebrina	Calfuco	2	16	29.22	24.01	12.71	1.452	18.0686	7.7065	46.956	35.892
S. zebrina	Calfuco	2	17	27.92	24.86	14.36	1.315	9.37322	12.2533	39.72	41.724
S. zebrina	Calfuco	2	18	29.14	23.07	12.02	0.8484	8.30774	34.3146	46.26	38.112
